# Supplementary material for: Discovery of Novel miRNAs in Colorectal Cancer: Potential Biological Roles and Clinical Utility
Source: Noncoding RNA. 2023 Oct 26;9(6):65. doi: 10.3390/ncrna9060065 (PMC10660700; doi:10.3390/ncrna9060065)
Supplement: Supplementary file 1 [file ncrna-09-00065-s001.zip]

Archive with 2 entries (2 files):
- ncrna-2621315-supplementary-figure.pdf
- ncrna-2621315-supplementary-tables.xlsx
